# Supplementary material for: Parents in Neonatal Pain Management—An International Survey of Parent-Delivered Interventions and Parental Pain Assessment
Source: Children (Basel). 2024 Sep 9;11(9):1105. doi: 10.3390/children11091105 (PMC11430199; doi:10.3390/children11091105)
Supplement: Supplementary file 1 [file children-11-01105-s001.zip]

Archive with 1 entries (1 files):
- children-3140033-supplementary.pdf
